# Supplementary material for: Discovery of RMC-5552, a Selective Bi-Steric Inhibitor of mTORC1, for the Treatment of mTORC1-Activated Tumors
Source: J Med Chem. 2022 Dec 19;66(1):149–69. doi: 10.1021/acs.jmedchem.2c01658 (PMC9841523; doi:10.1021/acs.jmedchem.2c01658)
Supplement: Supplementary file 2 — jm2c01658_si_002.csv [file jm2c01658_si_002.csv]

Compound	SMILE	pS6K IC50 (nM)	p4EBP1 IC50 (nM)	pAKT IC50 (nM)	FKBP12 Kd (nM)	FKBP12-FRB EC50 (nM)
1	[H][C@]1(CCCCN1C(C([C@@]([C@H](C)CC2)(O3)O)=O)=O)C(O[C@@H](CC([C@@H](/C=C([C@H]([C@H](C([C@@H](C[C@@H](/C=C/C=C/C=C([C@H](C[C@]23[H])OC)\C)C)C)=O)OC)O)\C)C)=O)[C@H](C)C[C@]4(C[C@H]([C@H](O)CC4)OC)[H])=O	0.06	>1000	>1000	0.44	<10
3	[H][C@]1(CCCCN1C(C([C@@]([C@H](C)CC2)(O3)O)=O)=O)C(O[C@@H](CC([C@@H](/C=C([C@H]([C@H](C([C@@H](C[C@@H](/C=C/C=C/C=C([C@H](C[C@]23[H])OC)\C)C)C)=O)OC)O)\C)C)=O)[C@H](C)C[C@]4(C[C@H]([C@H](OCCOCC(N=N5)=CN5CCOCCOCCOCCOCCOCCOCCOCCOCCC(NCCCCN6C7=NC=NC(N)=C7C(C8=CC(N=C(N)O9)=C9C=C8)=N6)=O)CC4)OC)[H])=O	0.93	1.7	6.7
4	[H][C@]1(CCCCN1C(C([C@@]([C@H](C)CC2)(O3)O)=O)=O)C(O[C@@H](CC([C@@H](/C=C([C@H]([C@H](C([C@@H](C[C@@H](/C=C/C=C/C=C([C@H](C[C@]23[H])OC)\C)C)C)=O)OC)O)\C)C)=O)[C@H](C)C[C@]4(C[C@H]([C@H](OCCO)CC4)OC)[H])=O	0.07	>1000	>1000
5	CC(C)N1C2=NC=NC(N)=C2C(C3=CC(N=C(N)O4)=C4C=C3)=N1	0.69	19	1.8
6	NC1=C2C(N(C(C)C)N=C2C3=CC4=C(C=CC(O)=C4)N3)=NC=N1	33	320	38
7	O=C1N(C)C2=C(N1C3=CC(C(F)(F)F)=C(N4CCNCC4)C=C3)C5=CC(C6=CC=C(OC)N=C6)=CC=C5N=C2	0.27	4.4	1.4
8	NC1=C2C(N(C3CCCC3)N=C2C4=CC(C=CN5)=C5N=C4)=NC=N1	86	>1000	100
11	[H][C@]1(CCCCN1C(C([C@@]([C@H](C)CC2)(O3)O)=O)=O)C(O[C@@H](C[C@@H](O)[C@@H](/C=C([C@H]([C@H](C([C@@H](C[C@@H](/C=C/C=C/C=C([C@H](C[C@]23[H])OC)\C)C)C)=O)OC)O)\C)C)[C@H](C)C[C@]4(C[C@H]([C@H](O)CC4)OC)[H])=O	0.04	>1000	>1000	13.3	<10
12	[H][C@]1(CCCCN1C(C([C@@]([C@H](C)CC2)(O3)O)=O)=O)C(O[C@@H](C[C@@H](OC)[C@@H](/C=C([C@H]([C@H](C([C@@H](C[C@@H](/C=C/C=C/C=C([C@H](C[C@]23[H])OC)\C)C)C)=O)OC)O)\C)C)[C@H](C)C[C@]4(C[C@H]([C@H](O)CC4)OC)[H])=O	0.37	>1000	>1000	701	<10
16	[H][C@]1(CCCCN1C(C([C@@]([C@H](C)CC2)(O3)O)=O)=O)C(O[C@@H](CC([C@@H](/C=C([C@H]([C@H](C([C@@H](C[C@@H](/C=C/C=C/C=C([C@H](C[C@]23[H])OC)\C)C)C)=O)OC)O)\C)C)=O)[C@H](C)C[C@]4(C[C@H]([C@H](OCCCCC(N=N5)=CN5CCOCCOCCOCCOCCOCCOCCOCCOCCC(NCCCCN6C7=NC=NC(N)=C7C(C8=CC(N=C(N)O9)=C9C=C8)=N6)=O)CC4)OC)[H])=O	0.42	1.1	3.1
17	[H][C@]1(CCCCN1C(C([C@@]([C@H](C)CC2)(O3)O)=O)=O)C(O[C@@H](CC([C@@H](/C=C([C@H]([C@H](C([C@@H](C[C@@H](/C=C/C=C/C=C([C@H](C[C@]23[H])OC)\C)C)C)=O)OC)O)\C)C)=O)[C@H](C)C[C@]4(C[C@H]([C@H](OCCOCC(N=N5)=CN5CCOCCOCCOCCOCCOCCOCCOCCOCCC(NCCCCN6C7=NC=NC(N)=C7C(C8=CC9=C(C=CC(O)=C9)N8)=N6)=O)CC4)OC)[H])=O	0.47	2.5	24
18	[H][C@]1(CCCCN1C(C([C@@]([C@H](C)CC2)(O3)O)=O)=O)C(O[C@@H](CC([C@@H](/C=C([C@H]([C@H](C([C@@H](C[C@@H](/C=C/C=C/C=C([C@H](C[C@]23[H])OC)\C)C)C)=O)OC)O)\C)C)=O)[C@H](C)C[C@]4(C[C@H]([C@H](OCCCCC(N=N5)=CN5CCOCCOCCOCCOCCOCCOCCOCCOCCC(NCCCCN6C7=NC=NC(N)=C7C(C8=CC9=C(C=CC(O)=C9)N8)=N6)=O)CC4)OC)[H])=O	0.28	1.4	18
19	[H][C@]1(CCCCN1C(C([C@@]([C@H](C)CC2)(O3)O)=O)=O)C(O[C@@H](CC([C@@H](/C=C([C@H]([C@H](C([C@@H](C[C@@H](/C=C/C=C/C=C([C@H](C[C@]23[H])OC)\C)C)C)=O)OC)O)\C)C)=O)[C@H](C)C[C@]4(C[C@H]([C@H](OCCCCC(N=N5)=CN5CCOCCOCCOCCOCCOCCOCCOCCOCCC(N6CCN(C7=CC=C(N8C(C(C=C(C9=CN=C(OC)C=C9)C=C%10)=C%10N=C%11)=C%11N(C8=O)C)C=C7C(F)(F)F)CC6)=O)CC4)OC)[H])=O	0.02	0.06	0.52
20	[H][C@]1(CCCCN1C(C2=O)=O)C(O[C@@H](CC([C@@H](/C=C([C@H]([C@H](C([C@@H](C[C@@H](/C=C/C=C/C=C([C@H](C[C@@](O[C@]32O)(CC[C@H]3C)[H])OC)\C)C)C)=O)OC)O)\C)C)=O)[C@H](C)C[C@]4(C[C@H]([C@H](OCCCCC(N=N5)=CN5CCOCCOCCOCCOCCOCCOCCOCCOCCC(NCCCCN6C7=NC=NC(N)=C7C(C8=CN=C9NC=CC9=C8)=N6)=O)CC4)OC)[H])=O	0.22	1	17
21	[H][C@]1(CCCCN1C(C([C@@]([C@H](C)CC2)(O3)O)=O)=O)C(O[C@@H](CC([C@@H](/C=C([C@H]([C@H](C([C@@H](C[C@@H](/C=C/C=C/C=C([C@H](C[C@]23[H])OC)\C)C)C)=O)OC)O)\C)C)=O)[C@H](C)C[C@]4(C[C@H]([C@H](OCCCCC(N=N5)=CN5CCOCCOCCOCCOCCOCCOCCOCCOCCC(N6CC(C=C7)=C(CC6)C=C7CN8C9=NC=NC(N)=C9C(C%10=CC(N=C(N)O%11)=C%11C=C%10)=N8)=O)CC4)OC)[H])=O	0.13	0.44	8.8
22	[H][C@]1(CCCCN1C(C([C@@]([C@H](C)CC2)(O3)O)=O)=O)C(O[C@@H](CC([C@@H](/C=C([C@H]([C@H](C([C@@H](C[C@@H](/C=C/C=C/C=C([C@H](C[C@]23[H])OC)\C)C)C)=O)OC)O)\C)C)=O)[C@H](C)C[C@]4(C[C@H]([C@H](OCCCCC(N=N5)=CN5CCOCCOCCOCCOCCOCCOCCOCCOCCC(N(CC6)CCC6CN7C8=NC=NC(N)=C8C(C9=CC(N=C(N)O%10)=C%10C=C9)=N7)=O)CC4)OC)[H])=O	0.16	0.67	1.8
23	[H][C@]1(CCCCN1C(C([C@@]([C@H](C)CC2)(O3)O)=O)=O)C(O[C@@H](CC([C@@H](/C=C([C@H]([C@H](C([C@@H](C[C@@H](/C=C/C=C/C=C([C@H](C[C@]23[H])OC)\C)C)C)=O)OC)O)\C)C)=O)[C@H](C)C[C@]4(C[C@H]([C@H](OCCCCC5=CN(CCOCCOCCOCCOCCOCCOCCOCCOCCC(NCCCCN6C7=NC=NC(N(C)C)=C7C(C8=CC(N=C(N)O9)=C9C=C8)=N6)=O)N=N5)CC4)OC)[H])=O	0.29	>1000	>1000
24	[H][C@]1(CCCCN1C(C([C@@]([C@H](C)CC2)(O3)O)=O)=O)C(O[C@@H](CC([C@@H](/C=C([C@H]([C@H](C([C@@H](C[C@@H](/C=C/C=C/C=C([C@H](C[C@]23[H])OC)\C)C)C)=O)OC)O)\C)C)=O)[C@H](C)C[C@]4(C[C@H]([C@H](OCCCCC(N=N5)=CN5CCOCCOCCOCCOCCOCCOCCC(NCCCCN6C7=NC=NC(N)=C7C(C8=CN=C9NC=CC9=C8)=N6)=O)CC4)OC)[H])=O	0.24	31	110
25	O=C(C([C@@]1(O[C@@](CC[C@H]1C)(C[C@H](OC)/C(C)=C/C=C/C=C/[C@@H](C)C[C@@H](C)C2=O)[H])O)=O)N3CCCC[C@@](C(O[C@@H](CC([C@@H](/C=C([C@H]([C@H]2OC)O)\C)C)=O)[C@H](C)C[C@]4(C[C@H]([C@H](OCCCCC(N=N5)=CN5CCOCCOCCOCCOCCOCCOCCC(NCCCCN6C7=NC=NC(N)=C7C(C8=CC9=C(C=CC(O)=C9)N8)=N6)=O)CC4)OC)[H])=O)3[H]	0.59	370	120
26	O=C(N(C1=C2C=NC3=C1C=C(C4=CN=C(OC)C=C4)C=C3)C(C=C5C(F)(F)F)=CC=C5N6CCN(C(CCOCCOCCOCCOCCOCCOCCN7N=NC(CCCCO[C@H](CC8)[C@H](OC)C[C@@]8(C[C@H]([C@H](CC([C@@H](/C=C([C@H]([C@H](C([C@@H](C[C@@H](/C=C/C=C/C=C([C@H](C[C@]9%10[H])OC)\C)C)C)=O)OC)O)\C)C)=O)OC([C@@]%11(CCCCN%11C(C([C@@]([C@H](C)CC9)(O%10)O)=O)=O)[H])=O)C)[H])=C7)=O)CC6)N2C	0.03	0.08	0.74
27	[H][C@]1(CCCCN1C(C([C@@]([C@H](C)CC2)(O3)O)=O)=O)C(O[C@@H](CC([C@@H](/C=C([C@H]([C@H](C([C@@H](C[C@@H](/C=C/C=C/C=C([C@H](C[C@]23[H])OC)\C)C)C)=O)OC)O)\C)C)=O)[C@H](C)C[C@]4(C[C@H]([C@H](OCCCCC(N=N5)=CN5CCOCCOCCOCCOCCOCCOCCC(NCCCCN6C7=NC=NC(N)=C7C(C8=CC(N=C(N)O9)=C9C=C8)=N6)=O)CC4)OC)[H])=O	0.26	1.1	5.2
28	[H][C@]1(CCCCN1C2=O)C(O[C@@H](CC([C@@H](/C=C([C@H]([C@H](C([C@@H](C[C@@H](/C=C/C=C/C=C([C@H](C[C@@]3([H])O[C@](O)([C@H](C)CC3)C2=O)OC)\C)C)C)=O)OC)O)\C)C)=O)[C@H](C)C[C@]4(C[C@H]([C@H](OCCCCC(N=N5)=CN5CCOCCOCCOCCOCCOCCC(NCCCCN(C6=NC=N7)N=C(C6=C7N)C(C=C8)=CC9=C8OC(N)=N9)=O)CC4)OC)[H])=O	0.37	25	33
29	O=C([C@@H](/C=C([C@H]([C@H](C([C@@H](C[C@@H](/C=C/C=C/C=C1C)C)C)=O)OC)O)\C)C)C[C@@H]([C@@H](C[C@]2(C[C@H]([C@@H](CC2)OC(NCCOCCOCCOCCOCCOCCOCCOCCOCCC(NCCCCN3C4=NC=NC(N)=C4C(C5=CC(N=C(N)O6)=C6C=C5)=N3)=O)=O)OC)[H])C)OC([C@@]7(CCCCN7C(C([C@@]([C@@H](CC[C@]8(C[C@@H]\1OC)[H])C)(O8)O)=O)=O)[H])=O	0.61	1.7	3.6
30	O=C([C@@H](/C=C([C@H]([C@H](C([C@@H](C[C@@H](/C=C/C=C/C=C1C)C)C)=O)OC)O)\C)C)C[C@@H]([C@@H](C[C@]2(C[C@H]([C@@H](CC2)OC(NCCOCCOCCOCCOCCOCCOCCOCCOCCC(N3CCC4=C(C=CC(CN(C5=NC=N6)N=C(C5=C6N)C(C=C7)=CC8=C7OC(N)=N8)=C4)C3)=O)=O)OC)[H])C)OC([C@@]9(CCCCN9C(C([C@@]([C@@H](CC[C@]%10(C[C@@H]\1OC)[H])C)(O%10)O)=O)=O)[H])=O	0.19	0.42	4.7
31	[H][C@]1(CCCCN1C(C([C@@]([C@@H](CC[C@]2(C[C@@H]3OC)[H])C)(O2)O)=O)=O)C(O[C@@H](CC([C@@H](/C=C(C)/[C@H]([C@H](C([C@@H](C[C@@H](/C=C/C=C/C=C3\C)C)C)=O)OC)O)C)=O)[C@@H](C[C@]4(C[C@H]([C@@H](CC4)OC(NCCOCCOCCOCCOCCOCCOCCOCCOCCC(NCCS(C5=CC=C(C(N6CCOC7=CC=C(C8=CN=C(N)C=C8)C=C7C6)=O)C(C)=C5F)(=O)=O)=O)=O)OC)[H])C)=O	0.23	0.7	2.9
32	[H][C@]1(C[C@H](/C=C\C([C@@H](/C=C([C@H]([C@H](C([C@@H](C[C@@H](/C=C/C=C/C=C([C@H](C[C@]2(O[C@@](C(C(N3CCCC[C@@](C(O)=O)3[H])=O)=O)([C@H](C)CC2)O)[H])OC)\C)C)C)=O)OC)O)\C)C)=O)C)C[C@H]([C@H](OCCCCC(N=N4)=CN4CCOCCOCCOCCOCCOCCOCCOCCOCCC(NCCCCN(C5=NC=N6)N=C(C5=C6N)C(C=C7)=CC8=C7OC(N)=N8)=O)CC1)OC	59	180	450
33	O=C([C@@H](/C=C([C@H]([C@H](C([C@@H](C[C@@H](/C=C/C=C/C=C([C@@H](OC)C[C@]1(O[C@@](C(C(N2CCCC[C@@](C(O)=O)2[H])=O)=O)([C@@H](CC1)C)O)[H])\C)C)C)=O)OC)O)\C)C)/C=C\[C@@H](C[C@]3(C[C@H]([C@@H](CC3)OC(NCCOCCOCCOCCOCCOCCOCCOCCOCCC(N4CCC5=C(C=CC(CN(C6=NC=N7)N=C(C6=C7N)C(C=C8)=CC9=C8OC(N)=N9)=C5)C4)=O)=O)OC)[H])C	80	320	>1000
35	O=C(NCCOCCOCCOCCOCCOCCOCCOCCOCCC(NCCCCN1C2=NC=NC(N)=C2C(C3=CC(N=C(N)O4)=C4C=C3)=N1)=O)O[C@H](CC5)[C@@H](C[C@@]5(C[C@H]([C@H](C[C@@H](OC)[C@@H](/C=C([C@H]([C@H](C([C@@H](C6)C)=O)OC)O)\C)C)OC([C@]7(N(CCCC7)C(C([C@@](O8)(O)[C@@H](CC[C@@]8([H])C[C@H](OC)/C(C)=C/C=C/C=C/[C@H]6C)C)=O)=O)[H])=O)C)[H])OC	0.24	1.3	13
36	O[C@@H]([C@@H](/C=C([C@H]([C@H](C([C@@H](C[C@@H](/C=C/C=C/C=C1C)C)C)=O)OC)O)\C)C)C[C@@H]([C@@H](C[C@]2(C[C@H]([C@@H](CC2)OC(NCCOCCOCCOCCOCCOCCOCCOCCOCCC(NCCCCN3C4=NC=NC(N)=C4C(C5=CC(N=C(N)O6)=C6C=C5)=N3)=O)=O)OC)[H])C)OC([C@@]7(CCCCN7C(C([C@@]([C@@H](CC[C@]8(C[C@@H]\1OC)[H])C)(O8)O)=O)=O)[H])=O	0.49	1.4	8.4
37	[H][C@]1(CCCCN1C(C([C@@]([C@@H](CC[C@]2(C[C@@H]3OC)[H])C)(O2)O)=O)=O)C(O[C@@H](C[C@@H](OC)[C@@H](/C=C([C@H]([C@H](C([C@@H](C[C@@H](/C=C/C=C/C=C3\C)C)C)=O)OC)O)\C)C)[C@@H](C[C@]4(C[C@H]([C@@H](CC4)OC(NCCOCCOCCOCCOCCOCCOCCOCCOCCC(N5CCC6=C(C=CC(CN(C7=NC=N8)N=C(C7=C8N)C(C=C9)=CC%10=C9OC(N)=N%10)=C6)C5)=O)=O)OC)[H])C)=O	0.17	1.6	35
38	[H][C@]1(CCCCN1C(C([C@@]([C@@H](CC[C@]2(C[C@@H]3OC)[H])C)(O2)O)=O)=O)C(O[C@@H](C[C@@H](O)[C@@H](/C=C([C@H]([C@H](C([C@@H](C[C@@H](/C=C/C=C/C=C3\C)C)C)=O)OC)O)\C)C)[C@@H](C[C@]4(C[C@H]([C@@H](CC4)OC(NCCOCCOCCOCCOCCOCCOCCOCCOCCC(N5CCC6=C(C=CC(CN(C7=NC=NC(N)=C87)N=C8C(C=C9)=CC%10=C9OC(N)=N%10)=C6)C5)=O)=O)OC)[H])C)=O	0.14	0.48	19
39	[H][C@]1(CCCCN1C(C([C@@]([C@@H](CC[C@@]2([H])C[C@H](OC)/C(C)=C/C=C/C=C/[C@H]3C)C)(O2)O)=O)=O)C(O[C@@H](C[C@H]([C@@H](/C=C([C@@H](O)[C@@H](OC)C([C@H](C)C3)=O)\C)C)OC)[C@@H](C[C@]4(C[C@H]([C@@H](CC4)OC(NCCOCCOCCOCCOCCOCCOCCOCCOCCC(NCCS(C5=CC=C(C(N6CCOC7=CC=C(C8=CN=C(N)C=C8)C=C7C6)=O)C(C)=C5F)(=O)=O)=O)=O)OC)[H])C)=O	0.19	0.97	35
40	O=C([C@H](C)C[C@@H](/C=C/C=C/C=C([C@@H](OC)C[C@]1(O[C@@](C(C(N2CCCC[C@@](C(O[C@@H](C3)[C@@H](C[C@]4(C[C@H]([C@@H](CC4)OC(NCCOCCOCCOCCOCCOCCOCCOCCOCCC(NCCS(C5=CC=C(C(N6CCOC7=CC=C(C8=CN=C(N)C=C8)C=C7C6)=O)C(C)=C5F)(=O)=O)=O)=O)OC)[H])C)=O)2[H])=O)=O)([C@@H](CC1)C)O)[H])\C)C)[C@H](OC)[C@H](O)/C(C)=C/[C@H]([C@@H]3O)C	0.14	0.44	12
